# Supplementary material for: The Effects of Gamma-Decalactone on the Physicochemical and Antimicrobial Properties of Pectin-Based Packaging Films
Source: Materials (Basel). 2025 Aug 15;18(16):3831. doi: 10.3390/ma18163831 (PMC12387539; doi:10.3390/ma18163831)
Supplement: Supplementary file 1 [file materials-18-03831-s001.zip]

Archive with 1 entries (1 files):
- materials-3728626-supplementary.pdf
